# Supplementary material for: A semi-supervised learning approach for automated 3D cephalometric landmark identification using computed tomography
Source: PLoS One. 2022 Sep 28;17(9):e0275114. doi: 10.1371/journal.pone.0275114 (PMC9518928; doi:10.1371/journal.pone.0275114)
Supplement: S1 Table — (ZIP) [file pone.0275114.s001.zip]

Archive with 2 entries (2 files):
- final_Supporting_information (1).tex
- final_Supporting_information.pdf
