# Supplementary material for: A semi-supervised learning approach for automated 3D cephalometric landmark identification using computed tomography
Source: PLoS One. 2022 Sep 28;17(9):e0275114. doi: 10.1371/journal.pone.0275114 (PMC9518928; doi:10.1371/journal.pone.0275114)
Supplement: S1 Table — (ZIP) [file pone.0275114.s001.zip › final_Supporting_information (1).tex]

\documentclass[10pt,letterpaper]{article}
\usepackage[top=0.85in,left=2.75in,footskip=0.75in]{geometry}
\usepackage{amsmath,amssymb}
\usepackage{changepage}
\usepackage[utf8x]{inputenc}
\usepackage{textcomp,marvosym}
\usepackage{cite}
\usepackage{nameref,hyperref}
\usepackage[right]{lineno}
\usepackage{microtype}
\DisableLigatures[f]{encoding = *, family = * }
\usepackage[table]{xcolor}
\usepackage{array}
\newcolumntype{+}{!{\vrule width 2pt}}
\newlength\savedwidth
\newcommand\thickcline[1]{%
  \noalign{\global\savedwidth\arrayrulewidth\global\arrayrulewidth 2pt}%
  \cline{#1}%
  \noalign{\vskip\arrayrulewidth}%
  \noalign{\global\arrayrulewidth\savedwidth}%
}
\newcommand\thickhline{\noalign{\global\savedwidth\arrayrulewidth\global\arrayrulewidth 2pt}%
\hline
\noalign{\global\arrayrulewidth\savedwidth}}
\raggedright
\setlength{\parindent}{0.5cm}
\textwidth 5.25in 
\textheight 8.75in
\usepackage[aboveskip=1pt,labelfont=bf,labelsep=period,justification=raggedright,singlelinecheck=off]{caption}
\renewcommand{\figurename}{Fig}
\bibliographystyle{plos2015}

\makeatletter
\renewcommand{\@biblabel}[1]{\quad#1.}
\usepackage{lastpage,fancyhdr,graphicx}
\usepackage{epstopdf}
\pagestyle{fancy}
\fancyhf{}
\rfoot{\thepage/\pageref{LastPage}}
\renewcommand{\headrulewidth}{0pt}
\renewcommand{\footrule}{\hrule height 2pt \vspace{2mm}}
\fancyheadoffset[L]{2.25in}
\fancyfootoffset[L]{2.25in}
\lfoot{\today}
\usepackage{subfigure}
\usepackage{makecell}
\usepackage{longtable}

\renewcommand{\tablename}{}
\newcommand{\lorem}{{\bf LOREM}}
\newcommand{\ipsum}{{\bf IPSUM}}

\begin{document}
\section*{Supporting information}
{\footnotesize
\begin{longtable}[t!]{c|c|c|c} 
	\caption*{\textbf{Table S1. About 90 cephalometric landmarks}}\\
	\hline
	\textbf{Location}&\textbf{Index}&\textbf{Landmark}& \textbf{Description} \\ \hline
	cranium & 1 & ANS & Anterior nasal spine (reference) \\ \hline
	cranium & 2 & Bregma & Bregma  (reference) \\ \hline
	cranium & 3 & CFM & Center of foramen magnum (reference) \\ \hline
	cranium & 4 & Or (L) & Left orbitale (reference) \\ \hline
	cranium & 5 & Po (L) & Left porion (reference) \\ \hline
	cranium & 6 & Na & Nasion (reference) \\ \hline
	cranium & 7 & Or (R) & Right orbitale (reference) \\ \hline
	cranium & 8 & Po (R) & Right porion (reference) \\ \hline
	cranium & 9 & $\sharp$16 tip & The mesiobuccal cusp tip of maxillary right first molar \\ \hline
	cranium & 10 & $\sharp$26 tip & The mesiobuccal cusp tip of maxillary left first molar \\ \hline
	cranium & 11 & ANS' & Constructed ANS point \\ \hline
	cranium & 12 & AO & Anterior occlusal point \\ \hline
	cranium & 13 & FC & Falx cerebri \\ \hline
	cranium & 14 & Clp (L) & Left posterior clinoid process \\ \hline	
	cranium & 15 & EC (L) & Left eyeball center \\ \hline
	cranium & 16 & FM (L) & Left frontomaxillary suture \\ \hline
	cranium & 17 & Hyp (L) & Left hypomochlion \\ \hline
	cranium & 18 & M (L) & \makecell{Left junction of nasofrontal, \\ maxillofrontal, and maxillonasal sutures}  \\ \hline
	cranium & 19 & NP (L) & Left nasopalatine foramen \\ \hline
	cranium & 20 & Pti (L) & Left inferior pterygoid point \\ \hline
	cranium & 21 & Pts (L) & Left superior pterygoid point \\ \hline
	cranium & 22 & U1 apex (L) & Left upper incisal apex \\ \hline
	cranium & 23 & U1 tip (L) & Left upper incisal tip \\ \hline
	cranium & 24 & MxDML & Maxillary dental midline \\ \hline
	cranium & 25 & Od & Odontoid process \\ \hline
	cranium & 26 & PNS & Posterior nasal spine \\ \hline
	cranium & 27 & Clp (R) & Right posterior clinoid process \\ \hline
	cranium & 28 & EC (R) & Right eyeball center \\ \hline	
	cranium & 29 & FM (R) & Right frontomaxillary suture \\ \hline
	cranium & 30 & Hyp (R) & Right hypomochlion \\ \hline
	cranium & 31 & M (R)  & \makecell{Right junction of nasofrontal, \\ maxillofrontal, and maxillonasal sutures} \\ \hline
	cranium & 32 & Np (R) & Right nasopalatine foramen \\ \hline
	cranium & 33 & Pti (R) & Right inferior pterygoid point \\ \hline
	cranium & 34 & Pts (R) & Right superior pterygoid point \\ \hline
	cranium & 35 & U1 apex (R) & Right upper incisal apex \\ \hline
	cranium & 36 & U1 tip (R) & Right upper incisal tip \\ \hline
	cranium & 37 & SC & Summit of cranium \\ \hline
	cranium & 38 & mid-Clp & \makecell{Midpoint between right and left posterior clinoid point} \\ \hline
	cranium & 39 & mid-EC  & Midpoint between EC (L) and EC (R) \\ \hline
	cranium & 40 & mid-FM  & Midpoint between FM (L) and FM (R) \\ \hline
	cranium & 41 & mid-M  & Midpoint between M (L) and M (R) \\ \hline
	cranium & 42 & mid-Np  & Midpoint between Np (L) and Np (R) \\ \hline		
	cranium & 43 & mid-Or  & Midpoint between Or (L) and Or (R) \\ \hline
	cranium & 44 & mid-Po  & Midpoint between Po (L) and Po (R) \\ \hline
	cranium & 45 & mid-Pti  & Midpoint between Pti (L) and Pti (R) \\ \hline
	cranium & 46 & mid-U1 tip  & Midpoint between U1 tip (L) and U1 tip (R) \\ \hline
	mandible & 47 & MF (L) & Left mental foramen (reference) \\ \hline
	mandible & 48 & MF (R) & Right mental foramen (reference) \\ \hline
	mandible & 49 & $\sharp$36 tip & The mesiobuccal cusp tip of mandibular left first molar \\ \hline
	mandible & 50 & $\sharp$46 tip & The mesiobuccal cusp tip of mandibular right first molar \\ \hline
	mandible & 51 & CON (L) & Left condylar point \\ \hline
	mandible & 52 & COR (L) & Left coronoid point \\ \hline
	mandible & 53 & Cp (L) & Left posterior condylar point \\ \hline
	mandible & 54 & Ct-in (L) & Left medial temporal condylar point \\ \hline
	mandible & 55 & Ct-mid (L) & Midpoint between left Ct-in and Ct-out \\ \hline
	mandible & 56 & Ct-out (L) & Left lateral temporal condylar point \\ \hline
	mandible & 57 & F (L) & Left mandibular foramen \\ \hline
	mandible & 58 & Go-in (L) & Left inferior gonion point \\ \hline
	mandible & 59 & Go-mid (L) & Midpoint between left posterior and inferior gonion point \\ \hline
	mandible & 60 & Go-post (L) & Left posterior gonion point \\ \hline	
	mandible & 61 & L1 apex (L) & Root apex of left mandibular central incisor \\ \hline
	mandible & 62 & L1 tip (L) & Incial tip midpoint of left mandibular central incisor \\ \hline
	mandible & 63 & LCP (L) & Left lateral condylar point \\ \hline
	mandible & 64 & MCP (L) & Left medial condylar point \\ \hline
	mandible & 65 & a-Go notch (L) & Left antegonial notch \\ \hline
	mandible & 66 & mid-F MF (L) & \makecell{Midpoint between left mandibular \\ foramen and mental foramen} \\ \hline
	mandible & 67 & Me (anat) & Anatomical menton \\ \hline
	mandible & 68 & MnDML & Mandibular dental midline \\ \hline
	mandible & 69 & Pog & Pogonion \\ \hline
	mandible & 70 & CON (R) & Right condylar point \\ \hline
	mandible & 71 & COR (R) & Right coronoid point \\ \hline
	mandible & 72 & Cp (R) & Right posterior condylar point \\ \hline
	mandible & 73 & Ct-in (R) & Right medial temporal condylar point \\ \hline
	mandible & 74 & Ct-mid (R) & Midpoint between right Ct-in and Ct-out \\ \hline
	mandible & 75 & Ct-out (R) & Right lateral temporal condylar point \\ \hline	
	mandible & 76 & F (R) & Right mandibular foramen \\ \hline
	mandible & 77 & Go-in (R) & Right inferior gonion point\\ \hline
	mandible & 78 & Go-mid (R) & \makecell{Midpoint between right posterior \\ and inferior gonion point} \\ \hline
	mandible & 79 & Go-post (R) & Right posterior gonion point \\ \hline
	mandible & 80 & L1 apex (R) & Root apex of right mandibular central incisor \\ \hline
	mandible & 81 & L1 tip (R) & Incial tip midpoint of right mandibular central incisor \\ \hline
	mandible & 82 & LCP (R) & Right lateral condylar point \\ \hline
	mandible & 83 & MCP (R) & Right medial condylar point \\ \hline
	mandible & 84 & a-Go notch (R) & Right antegonial notch \\ \hline
	mandible & 85 & mid-F MF (R) & \makecell{Midpoint between right mandibular \\ foramen and mental foramen} \\ \hline
	mandible & 86 & mid-Cp & \makecell{Midpoint between right and left \\ posterior condylar point} \\ \hline
	mandible & 87 & mid-F & Midpoint between F (L) and F (R) \\ \hline
	mandible & 88 & mid-L1 tip & Midpoint between L1 tip (L) and L1 tip (R) \\ \hline		
	mandible & 89 & mid-MF & Midpoint between MF (L) and MF (R) \\ \hline
	mandible & 90 & \makecell{midpoint of \\ mid-F MF (R/L)} & Midpoint between mid-F MF (R) and mid-F MF (L) \\ \hline \vspace{0.5cm}
\end{longtable}}

\end{document}
